# Supplementary material for: Impact of Mantle Cell Lymphoma Contamination of Autologous Stem Cell Grafts on Outcome after High-Dose Chemotherapy
Source: Cancers (Basel). 2021 May 23;13(11):2558. doi: 10.3390/cancers13112558 (PMC8197101; doi:10.3390/cancers13112558)
Supplement: Supplementary file 1 [file cancers-13-02558-s001.zip]

Archive with 1 entries (1 files):
- cancers-1182035-supplementary.pdf
